# Supplementary material for: A novel sex-determining QTL in Nile tilapia (Oreochromis niloticus)
Source: BMC Genomics. 2015 Mar 11;16(1):171. doi: 10.1186/s12864-015-1383-x (PMC4358704; doi:10.1186/s12864-015-1383-x)
Supplement: Additional file 1: Table S1. — Samples origin and barcode. Details each sample used: sample ID, family, gender, barcode used, number of raw reads paired-ended and number of RAD-tags. [file 12864_2015_1383_MOESM1_ESM.csv]

Sample	Type	family	Gender	Run	Barcode	Reads	ddRAD-tags	Polymorphic Loci	SNPs Found
1A5F_F	Parent		Female	1	AGAGT-GAGATGT	1374990	7254	672	853
C4a_F	Parent		Female	1	GATCG-TAGCA	4692162	8544	962	1260
EF6A_F	Parent		Female	1	GACTA-GAGATGT	605354	5838	48	79
06A2_M	Parent		Male	1	ATCGA-TAGCA	3141790	8087	885	1099
0COD_M	Parent		Male	1	GCATT-TAGCA	2712812	7899	880	1154
0EFD_M	Parent		Male	1	GTCAC-TAGCA	3507608	8196	847	1076
19EB_M	Parent		Male	1	ATGCT-GAGATGT	2457578	7836	816	1040
D9E3_M	Parent		Male	1	ACGTA-GAGATGT	739756	6045	688	873
DDF9_M	Parent		Male	1	TGCAACA-TAGCA	2374518	7773	945	1207
E2E1_M	Parent		Male	1	CATGA-TAGCA	1798524	7378	832	1032
E86C_M	Parent		Male	1	TGACC-TAGCA	1653388	7383	874	1117
F00D_M	Parent		Male	1	TCAGA-TAGCA	1036532	6362	651	853
F2CB_M	Parent		Male	1	TCGAG-TAGCA	1022540	6465	563	716
Dam_F	Parent		Female	2	ACTGCAC-AGCTGTG	1779224	8362	77	117
Sire1_F1_M	Parent	1	Male	2	AGGACAC-GCATA	4994956	8846	701	901
Sire2_F2_M	Parent	2	Male	2	ACACGCA-GCATA	6321240	8848	650	837
T31C_13_F	Progeny	5 (Control)	Female	1	TCGAG-AGCTGTG	1999596	7335	848	1073
T31C_14_F	Progeny	5 (Control)	Female	1	GTCAC-AGCTGTG	1475772	7079	850	1047
T31C_15_F	Progeny	5 (Control)	Female	1	GCATT-AGCTGTG	1640892	7068	856	1104
T31C_16_F	Progeny	5 (Control)	Female	1	TGACC-AGCTGTG	1986370	7420	893	1114
T31C_17_F	Progeny	5 (Control)	Female	1	TGCAACA-AGCTGTG	984680	6492	828	1047
T31C_18_F	Progeny	5 (Control)	Female	1	CGTATCA-AGCTGTG	2130854	7573	885	1138
T31C_19_F	Progeny	5 (Control)	Female	1	CACAGAC-AGCTGTG	1194634	6808	931	1191
T31C_20_F	Progeny	5 (Control)	Female	1	ACTGCAC-AGCTGTG	1662262	7146	888	1148
T31C_21_F	Progeny	5 (Control)	Female	1	TCTCTCA-AGCTGTG	1185460	6711	833	1063
T31C_22_F	Progeny	5 (Control)	Female	1	GTACACA-AGCTGTG	1397592	6994	858	1077
T31C_23_F	Progeny	5 (Control)	Female	1	CTCTTCA-AGCTGTG	1516418	7028	895	1166
T31C_37_F	Progeny	5 (Control)	Female	1	TCGAG-AGTCA	1421814	7034	1011	1291
T31C_38_F	Progeny	5 (Control)	Female	1	GTCAC-AGTCA	1552196	7213	941	1207
T31C_39_F	Progeny	5 (Control)	Female	1	GCATT-AGTCA	2039662	7439	937	1195
T31C_40_F	Progeny	5 (Control)	Female	1	TGACC-AGTCA	2422926	7805	951	1189
T31C_41_F	Progeny	5 (Control)	Female	1	TGCAACA-AGTCA	2092692	7648	1000	1279
T31C_53_F	Progeny	5 (Control)	Female	1	TCTCTCA-AGTCA	1739114	7385	948	1199
T31C_54_F	Progeny	5 (Control)	Female	1	GTACACA-AGTCA	2028392	7487	908	1159
T31C_55_F	Progeny	5 (Control)	Female	1	CTCTTCA-AGTCA	2021000	7554	896	1128
T31C_56_F	Progeny	5 (Control)	Female	1	CTAGGAC-AGTCA	1903102	7428	846	1081
T31C_58_F	Progeny	5 (Control)	Female	1	CTCTTCA-GAGATGT	1416016	7016	868	1097
T31C_59_F	Progeny	5 (Control)	Female	1	CTAGGAC-GAGATGT	1406850	7029	905	1158
T31T_29_F	Progeny	5 (31°C)	Female	1	CAGTCAC-TACGTGT	817286	6493	874	1135
T31T_39_F	Progeny	5 (31°C)	Female	1	GCATT-GCATA	1858876	7289	964	1220
T31T_5_F	Progeny	5 (31°C)	Female	1	CAGTCAC-AGTCA	1235010	7193	849	1078
T31T_51_F	Progeny	5 (31°C)	Female	1	ATGCT-GCATA	1568806	7293	836	1049
T33T_55_F	Progeny	5 (33°C)	Female	1	ACACGCA-GAGATGT	1628802	7372	797	991
T33T_57_F	Progeny	5 (33°C)	Female	1	AGGACAC-GAGATGT	2100360	7881	916	1158
T31C_1_M	Progeny	5 (Control)	Male	1	ACGTA-TAGCA	2235356	7744	957	1207
T31C_10_M	Progeny	5 (Control)	Male	1	GATCG-AGCTGTG	1467580	6969	898	1131
T31C_11_M	Progeny	5 (Control)	Male	1	CATGA-AGCTGTG	1076140	6558	816	1043
T31C_12_M	Progeny	5 (Control)	Male	1	ATCGA-AGCTGTG	2010046	7389	982	1256
T31C_2_M	Progeny	5 (Control)	Male	1	AGAGT-TAGCA	2023960	7965	1080	1383
T31C_24_M	Progeny	5 (Control)	Male	1	CTAGGAC-AGCTGTG	1886564	7313	895	1156
T31C_25_M	Progeny	5 (Control)	Male	1	ACGTA-AGCTGTG	1574018	7287	985	1243
T31C_26_M	Progeny	5 (Control)	Male	1	AGAGT-AGCTGTG	1195830	7172	885	1134
T31C_27_M	Progeny	5 (Control)	Male	1	ATGCT-AGCTGTG	1605234	7410	915	1164
T31C_28_M	Progeny	5 (Control)	Male	1	GACTA-AGCTGTG	1336586	7200	965	1225
T31C_29_M	Progeny	5 (Control)	Male	1	CAGTCAC-AGCTGTG	1307132	7223	892	1133
T31C_3_M	Progeny	5 (Control)	Male	1	ATGCT-TAGCA	2320406	8012	1084	1387
T31C_30_M	Progeny	5 (Control)	Male	1	CAGTCCA-AGCTGTG	1054444	6928	875	1112
T31C_31_M	Progeny	5 (Control)	Male	1	ACACGCA-AGCTGTG	1221318	6964	808	1032
T31C_32_M	Progeny	5 (Control)	Male	1	AGGACAC-AGCTGTG	1531678	7436	867	1101
T31C_33_M	Progeny	5 (Control)	Male	1	TCAGA-AGTCA	1999888	7544	1034	1326
T31C_34_M	Progeny	5 (Control)	Male	1	GATCG-AGTCA	1151758	6693	807	1040
T31C_35_M	Progeny	5 (Control)	Male	1	CATGA-AGTCA	1284736	6832	882	1111
T31C_36_M	Progeny	5 (Control)	Male	1	ATCGA-AGTCA	2845278	8010	985	1259
T31C_4_M	Progeny	5 (Control)	Male	1	GACTA-TAGCA	2419478	8032	1000	1289
T31C_5_M	Progeny	5 (Control)	Male	1	CAGTCAC-TAGCA	1215474	7251	974	1237
T31C_50_M	Progeny	5 (Control)	Male	1	CGTATCA-AGTCA	2015410	7455	839	1065
T31C_51_M	Progeny	5 (Control)	Male	1	CACAGAC-AGTCA	1919532	7391	890	1125
T31C_52_M	Progeny	5 (Control)	Male	1	ACTGCAC-AGTCA	1998946	7498	968	1226
T31C_6_M	Progeny	5 (Control)	Male	1	CAGTCCA-TAGCA	2221456	8017	1101	1416
T31C_7_M	Progeny	5 (Control)	Male	1	ACACGCA-TAGCA	2603084	8065	1089	1394
T31C_8_M	Progeny	5 (Control)	Male	1	AGGACAC-TAGCA	3253232	8287	1038	1339
T31C_9_M	Progeny	5 (Control)	Male	1	TCAGA-AGCTGTG	1232304	6800	876	1130
T31T_1_M	Progeny	5 (31°C)	Male	1	ACGTA-AGTCA	1909020	7531	929	1170
T31T_10_M	Progeny	5 (31°C)	Male	1	GATCG-TACGTGT	1407770	6889	820	1064
T31T_11_M	Progeny	5 (31°C)	Male	1	CATGA-TACGTGT	1146310	6617	970	1257
T31T_12_M	Progeny	5 (31°C)	Male	1	ATCGA-TACGTGT	1391038	6915	823	1048
T31T_13_M	Progeny	5 (31°C)	Male	1	TCGAG-TACGTGT	1954728	7336	948	1216
T31T_14_M	Progeny	5 (31°C)	Male	1	GTCAC-TACGTGT	1187072	6818	850	1077
T31T_15_M	Progeny	5 (31°C)	Male	1	GCATT-TACGTGT	1526688	7009	807	1017
T31T_16_M	Progeny	5 (31°C)	Male	1	TGACC-TACGTGT	1603212	7014	883	1136
T31T_17_M	Progeny	5 (31°C)	Male	1	TGCAACA-TACGTGT	1466374	7022	893	1123
T31T_18_M	Progeny	5 (31°C)	Male	1	CGTATCA-TACGTGT	1605588	7106	957	1227
T31T_19_M	Progeny	5 (31°C)	Male	1	CACAGAC-TACGTGT	1156590	6658	908	1152
T31T_2_M	Progeny	5 (31°C)	Male	1	AGAGT-AGTCA	1357794	7338	904	1155
T31T_20_M	Progeny	5 (31°C)	Male	1	ACTGCAC-TACGTGT	1927924	7279	1005	1308
T31T_21_M	Progeny	5 (31°C)	Male	1	TCTCTCA-TACGTGT	1619652	7061	901	1155
T31T_22_M	Progeny	5 (31°C)	Male	1	GTACACA-TACGTGT	1464444	6951	929	1189
T31T_23_M	Progeny	5 (31°C)	Male	1	CTCTTCA-TACGTGT	1746510	7211	942	1195
T31T_24_M	Progeny	5 (31°C)	Male	1	CTAGGAC-TACGTGT	1427546	6932	913	1165
T31T_25_M	Progeny	5 (31°C)	Male	1	ACGTA-TACGTGT	1380624	7062	908	1160
T31T_26_M	Progeny	5 (31°C)	Male	1	AGAGT-TACGTGT	1058400	6988	928	1173
T31T_27_M	Progeny	5 (31°C)	Male	1	ATGCT-TACGTGT	1384552	7178	986	1261
T31T_28_M	Progeny	5 (31°C)	Male	1	GACTA-TACGTGT	1018120	6759	773	981
T31T_3_M	Progeny	5 (31°C)	Male	1	ATGCT-AGTCA	1356694	7180	967	1230
T31T_30_M	Progeny	5 (31°C)	Male	1	CAGTCCA-TACGTGT	1115154	6937	787	1000
T31T_31_M	Progeny	5 (31°C)	Male	1	ACACGCA-TACGTGT	1018058	6726	882	1137
T31T_32_M	Progeny	5 (31°C)	Male	1	AGGACAC-TACGTGT	1841072	7567	919	1173
T31T_33_M	Progeny	5 (31°C)	Male	1	TCAGA-GCATA	2027854	7337	973	1255
T31T_34_M	Progeny	5 (31°C)	Male	1	GATCG-GCATA	1545280	7045	932	1185
T31T_35_M	Progeny	5 (31°C)	Male	1	CATGA-GCATA	1484582	6866	851	1095
T31T_36_M	Progeny	5 (31°C)	Male	1	ATCGA-GCATA	1205302	6678	817	1048
T31T_37_M	Progeny	5 (31°C)	Male	1	TCGAG-GCATA	1826666	7326	842	1078
T31T_38_M	Progeny	5 (31°C)	Male	1	GTCAC-GCATA	1480394	7095	882	1132
T31T_4_M	Progeny	5 (31°C)	Male	1	GACTA-AGTCA	1496726	7378	989	1270
T31T_40_M	Progeny	5 (31°C)	Male	1	TGACC-GCATA	2506282	7638	962	1235
T31T_41_M	Progeny	5 (31°C)	Male	1	TGCAACA-GCATA	1509724	6995	840	1061
T31T_42_M	Progeny	5 (31°C)	Male	1	CGTATCA-GCATA	2449682	7654	1059	1374
T31T_43_M	Progeny	5 (31°C)	Male	1	CACAGAC-GCATA	1621666	7067	917	1178
T31T_44_M	Progeny	5 (31°C)	Male	1	ACTGCAC-GCATA	1371720	6895	919	1188
T31T_45_M	Progeny	5 (31°C)	Male	1	TCTCTCA-GCATA	1289392	6871	934	1199
T31T_46_M	Progeny	5 (31°C)	Male	1	GTACACA-GCATA	1450056	6937	879	1106
T31T_47_M	Progeny	5 (31°C)	Male	1	CTCTTCA-GCATA	1316856	6862	838	1070
T31T_48_M	Progeny	5 (31°C)	Male	1	CTAGGAC-GCATA	1616462	7171	812	1023
T31T_49_M	Progeny	5 (31°C)	Male	1	ACGTA-GCATA	1819404	7391	1003	1278
T31T_50_M	Progeny	5 (31°C)	Male	1	AGAGT-GCATA	1548682	7487	917	1181
T31T_52_M	Progeny	5 (31°C)	Male	1	GACTA-GCATA	1146456	6895	852	1084
T31T_53_M	Progeny	5 (31°C)	Male	1	CAGTCAC-GCATA	1074078	6882	856	1092
T31T_54_M	Progeny	5 (31°C)	Male	1	CAGTCCA-GCATA	1270758	7230	895	1131
T31T_55_M	Progeny	5 (31°C)	Male	1	ACACGCA-GCATA	1228998	6968	937	1210
T31T_56_M	Progeny	5 (31°C)	Male	1	AGGACAC-GCATA	2275842	7863	1041	1333
T31T_57_M	Progeny	5 (31°C)	Male	1	TCAGA-GAGATGT	1377728	6828	926	1185
T31T_58_M	Progeny	5 (31°C)	Male	1	GATCG-GAGATGT	742556	6035	725	924
T31T_59_M	Progeny	5 (31°C)	Male	1	CATGA-GAGATGT	1053028	6514	784	989
T31T_6_M	Progeny	5 (31°C)	Male	1	CAGTCCA-AGTCA	961516	6821	846	1072
T31T_60_M	Progeny	5 (31°C)	Male	1	ATCGA-GAGATGT	1535878	7005	777	976
T31T_61_M	Progeny	5 (31°C)	Male	1	TCGAG-GAGATGT	1708690	7104	954	1212
T31T_62_M	Progeny	5 (31°C)	Male	1	GTCAC-GAGATGT	946864	6528	840	1072
T31T_63_M	Progeny	5 (31°C)	Male	1	GCATT-GAGATGT	1100124	6651	825	1040
T31T_64_M	Progeny	5 (31°C)	Male	1	TGACC-GAGATGT	1548284	7052	949	1199
T31T_65_M	Progeny	5 (31°C)	Male	1	TGCAACA-GAGATGT	1220796	6751	854	1091
T31T_66_M	Progeny	5 (31°C)	Male	1	CGTATCA-GAGATGT	1465224	6976	908	1175
T31T_67_M	Progeny	5 (31°C)	Male	1	CACAGAC-GAGATGT	863070	6272	865	1110
T31T_68_M	Progeny	5 (31°C)	Male	1	ACTGCAC-GAGATGT	1439908	6902	833	1070
T31T_69_M	Progeny	5 (31°C)	Male	1	TCTCTCA-GAGATGT	1450970	6981	821	1054
T31T_7_M	Progeny	5 (31°C)	Male	1	ACACGCA-AGTCA	2077690	7811	1107	1426
T31T_70_M	Progeny	5 (31°C)	Male	1	GTACACA-GAGATGT	1151988	6668	872	1117
T31T_8_M	Progeny	5 (31°C)	Male	1	AGGACAC-AGTCA	1974578	7774	1005	1284
T31T_9_M	Progeny	5 (31°C)	Male	1	TCAGA-TACGTGT	1034118	6570	857	1105
T33T_11_M	Progeny	5 (33°C)	Male	1	CACAGAC-TAGCA	2275998	7595	910	1155
T33T_12_M	Progeny	5 (33°C)	Male	1	ACTGCAC-TAGCA	2650064	7858	851	1061
T33T_17_M	Progeny	5 (33°C)	Male	1	TCTCTCA-TAGCA	1918918	7514	916	1150
T33T_27_M	Progeny	5 (33°C)	Male	1	GTACACA-TAGCA	1623498	7193	836	1051
T33T_49_M	Progeny	5 (33°C)	Male	1	CAGTCAC-GAGATGT	1455164	7298	835	1047
T33T_50_M	Progeny	5 (33°C)	Male	1	CAGTCCA-GAGATGT	957548	6769	794	992
T33T_52_M	Progeny	5 (33°C)	Male	1	CTCTTCA-TAGCA	1749660	7345	878	1098
T33T_62_M	Progeny	5 (33°C)	Male	1	CTAGGAC-TAGCA	2432380	7792	962	1233
T33T_9_M	Progeny	5 (33°C)	Male	1	CGTATCA-TAGCA	2679208	7906	879	1106
F1_1_F	Progeny	1	Female	2	TCAGA-TAGCA	1468668	8327	777	973
F1_10_F	Progeny	1	Female	2	CGTATCA-TAGCA	583424	5598	450	551
F1_101_F	Progeny	1	Female	2	GATCG-GCATA	2491588	8840	787	1007
F1_11_F	Progeny	1	Female	2	CACAGAC-TAGCA	2080120	8618	709	887
F1_12_F	Progeny	1	Female	2	ACTGCAC-TAGCA	1876210	8557	746	937
F1_13_F	Progeny	1	Female	2	TCTCTCA-TAGCA	1628106	8402	685	848
F1_14_F	Progeny	1	Female	2	GTACACA-TAGCA	2247574	8561	766	968
F1_15_F	Progeny	1	Female	2	CTCTTCA-TAGCA	1306006	8174	714	889
F1_16_F	Progeny	1	Female	2	CTAGGAC-TAGCA	1861012	8416	739	917
F1_17_F	Progeny	1	Female	2	ACGTA-TAGCA	2520820	8571	740	923
F1_18_F	Progeny	1	Female	2	AGAGT-TAGCA	1734864	8387	741	922
F1_19_F	Progeny	1	Female	2	ATGCT-TAGCA	1897854	8482	749	929
F1_2_F	Progeny	1	Female	2	GATCG-TAGCA	500030	6317	559	689
F1_20_F	Progeny	1	Female	2	GACTA-TAGCA	2076336	8715	771	976
F1_21_F	Progeny	1	Female	2	CAGTCAC-TAGCA	1547886	8442	703	898
F1_22_F	Progeny	1	Female	2	CAGTCCA-TAGCA	2329752	8638	659	834
F1_23_F	Progeny	1	Female	2	ACACGCA-TAGCA	1361090	8364	824	1028
F1_3_F	Progeny	1	Female	2	CATGA-TAGCA	1346402	8246	716	882
F1_4_F	Progeny	1	Female	2	ATCGA-TAGCA	2587462	8694	836	1071
F1_43_F	Progeny	1	Female	2	ATGCT-GCATA	1482986	8286	745	951
F1_45_F	Progeny	1	Female	2	CAGTCAC-AGCTGTG	3354720	8776	901	1139
F1_49_F	Progeny	1	Female	2	TCAGA-AGTCA	1839946	8377	766	945
F1_5_F	Progeny	1	Female	2	TCGAG-TAGCA	1670720	8491	810	1012
F1_52_F	Progeny	1	Female	2	ATCGA-AGTCA	2071060	8487	632	792
F1_55_F	Progeny	1	Female	2	GCATT-AGTCA	2722580	8649	728	929
F1_56_F	Progeny	1	Female	2	TGACC-AGTCA	2473494	8560	676	858
F1_6_F	Progeny	1	Female	2	GTCAC-TAGCA	1681116	8470	726	925
F1_62_F	Progeny	1	Female	2	TCTCTCA-AGTCA	1385200	8109	732	915
F1_64_F	Progeny	1	Female	2	CTCTTCA-AGTCA	1663546	8448	630	793
F1_66_F	Progeny	1	Female	2	ACGTA-AGTCA	2406968	8690	792	997
F1_67_F	Progeny	1	Female	2	AGAGT-AGTCA	1849158	8501	750	948
F1_68_F	Progeny	1	Female	2	ATGCT-AGTCA	2228010	8652	688	868
F1_7_F	Progeny	1	Female	2	GCATT-TAGCA	2466708	8693	775	971
F1_70_F	Progeny	1	Female	2	GACTA-AGTCA	2487664	8673	759	967
F1_72_F	Progeny	1	Female	2	CAGTCCA-AGTCA	1689510	8266	759	943
F1_8_F	Progeny	1	Female	2	TGACC-TAGCA	1657492	8393	803	1005
F1_84_F	Progeny	1	Female	2	TGCAACA-TACGTGT	3318772	8888	753	947
F1_85_F	Progeny	1	Female	2	CGTATCA-TACGTGT	2925780	8793	734	932
F1_89_F	Progeny	1	Female	2	GTACACA-TACGTGT	2144630	8557	742	944
F1_9_F	Progeny	1	Female	2	TGCAACA-TAGCA	1474132	8368	694	888
F1_90_F	Progeny	1	Female	2	CTCTTCA-TACGTGT	2071736	8619	746	930
F1_93_F	Progeny	1	Female	2	AGAGT-TACGTGT	1731626	8332	736	920
F1_97_F	Progeny	1	Female	2	CAGTCCA-TACGTGT	2841354	8771	783	987
F1_98_F	Progeny	1	Female	2	ACACGCA-TACGTGT	3020492	8778	762	965
F1_99_F	Progeny	1	Female	2	AGGACAC-TACGTGT	3193978	8869	759	970
F2_1_F	Progeny	2	Female	2	CTCTTCA-GCATA	1506028	8392	621	780
F2_2_F	Progeny	2	Female	2	CACAGAC-AGCTGTG	2363684	8706	634	807
F2_4_F	Progeny	2	Female	2	CTAGGAC-GCATA	2703644	8762	573	732
F2_5_F	Progeny	2	Female	2	ACGTA-GCATA	2204336	8628	614	773
F2_8_F	Progeny	2	Female	2	TCTCTCA-AGCTGTG	1492578	8372	564	697
F2_9_F	Progeny	2	Female	2	GTACACA-AGCTGTG	1910532	8592	638	812
F1_100_M	Progeny	1	Male	2	TCAGA-GCATA	2322916	8762	788	1003
F1_102_M	Progeny	1	Male	2	CATGA-GCATA	3066802	8919	792	1013
F1_24_M	Progeny	1	Male	2	AGGACAC-TAGCA	1668794	8441	793	985
F1_25_M	Progeny	1	Male	2	TCAGA-AGCTGTG	805796	7589	753	919
F1_26_M	Progeny	1	Male	2	GATCG-AGCTGTG	911384	7865	688	855
F1_27_M	Progeny	1	Male	2	CATGA-AGCTGTG	1179042	8148	708	886
F1_28_M	Progeny	1	Male	2	ATCGA-AGCTGTG	1198914	8048	654	813
F1_29_M	Progeny	1	Male	2	TCGAG-AGCTGTG	1151442	8062	658	828
F1_30_M	Progeny	1	Male	2	GTCAC-AGCTGTG	1013588	8011	702	880
F1_31_M	Progeny	1	Male	2	CACAGAC-GCATA	1746632	8389	790	1005
F1_32_M	Progeny	1	Male	2	GCATT-AGCTGTG	1650080	8434	744	939
F1_33_M	Progeny	1	Male	2	TGACC-AGCTGTG	2252234	8684	827	1036
F1_34_M	Progeny	1	Male	2	ACTGCAC-GCATA	1324920	8166	630	793
F1_35_M	Progeny	1	Male	2	TCTCTCA-GCATA	1747790	8448	847	1069
F1_36_M	Progeny	1	Male	2	TGCAACA-AGCTGTG	1773348	8471	744	928
F1_37_M	Progeny	1	Male	2	CGTATCA-AGCTGTG	1393052	8285	625	784
F1_38_M	Progeny	1	Male	2	GTACACA-GCATA	1515996	8140	645	800
F1_39_M	Progeny	1	Male	2	GACTA-GCATA	1665632	8426	779	983
F1_40_M	Progeny	1	Male	2	CAGTCAC-GCATA	2167588	8797	805	1028
F1_42_M	Progeny	1	Male	2	ATGCT-AGCTGTG	1638858	8406	781	980
F1_44_M	Progeny	1	Male	2	GACTA-AGCTGTG	2156620	8535	703	872
F1_46_M	Progeny	1	Male	2	CAGTCCA-AGCTGTG	588	0	0	0
F1_47_M	Progeny	1	Male	2	ACACGCA-AGCTGTG	1793100	8383	846	1070
F1_48_M	Progeny	1	Male	2	AGGACAC-AGCTGTG	1630714	8352	742	942
F1_50_M	Progeny	1	Male	2	GATCG-AGTCA	1747448	8399	732	914
F1_51_M	Progeny	1	Male	2	CATGA-AGTCA	2279116	8536	700	878
F1_53_M	Progeny	1	Male	2	TCGAG-AGTCA	2392400	8566	807	999
F1_54_M	Progeny	1	Male	2	GTCAC-AGTCA	2115616	8566	759	946
F1_57_M	Progeny	1	Male	2	TGCAACA-AGTCA	3398566	8809	814	1045
F1_58_M	Progeny	1	Male	2	CGTATCA-AGTCA	1971136	8511	707	904
F1_59_M	Progeny	1	Male	2	CACAGAC-AGTCA	1786506	8391	829	1039
F1_61_M	Progeny	1	Male	2	ACTGCAC-AGTCA	2152654	8625	759	958
F1_63_M	Progeny	1	Male	2	GTACACA-AGTCA	1828134	8455	745	927
F1_65_M	Progeny	1	Male	2	CTAGGAC-AGTCA	1696102	8277	743	949
F1_71_M	Progeny	1	Male	2	CAGTCAC-AGTCA	2018656	8405	745	948
F1_73_M	Progeny	1	Male	2	ACACGCA-AGTCA	1989642	8450	679	855
F1_74_M	Progeny	1	Male	2	AGGACAC-AGTCA	2642772	8522	726	932
F1_75_M	Progeny	1	Male	2	TCAGA-TACGTGT	1418862	8115	718	886
F1_76_M	Progeny	1	Male	2	GATCG-TACGTGT	1783494	8488	734	918
F1_77_M	Progeny	1	Male	2	CATGA-TACGTGT	1814630	8340	763	972
F1_78_M	Progeny	1	Male	2	CAGTCCA-GCATA	1861528	8508	719	905
F1_79_M	Progeny	1	Male	2	ATCGA-TACGTGT	3324250	8875	793	993
F1_80_M	Progeny	1	Male	2	TCGAG-TACGTGT	2005818	8624	821	1043
F1_81_M	Progeny	1	Male	2	GTCAC-TACGTGT	3364782	8915	773	974
F1_82_M	Progeny	1	Male	2	GCATT-TACGTGT	3124834	8915	752	956
F1_83_M	Progeny	1	Male	2	TGACC-TACGTGT	3261256	8920	732	925
F1_86_M	Progeny	1	Male	2	CACAGAC-TACGTGT	2360020	8668	740	929
F1_87_M	Progeny	1	Male	2	ACTGCAC-TACGTGT	2706026	8901	775	994
F1_88_M	Progeny	1	Male	2	TCTCTCA-TACGTGT	1083994	7772	694	874
F1_91_M	Progeny	1	Male	2	CTAGGAC-TACGTGT	2411828	8700	750	937
F1_92_M	Progeny	1	Male	2	ACGTA-TACGTGT	1866536	8385	707	897
F1_94_M	Progeny	1	Male	2	ATGCT-TACGTGT	2503264	8777	810	1018
F1_95_M	Progeny	1	Male	2	GACTA-TACGTGT	2467786	8727	727	914
F1_96_M	Progeny	1	Male	2	CAGTCAC-TACGTGT	2758416	8800	751	959
F2_10_M	Progeny	2	Male	2	CTCTTCA-AGCTGTG	1778144	8550	705	878
F2_11_M	Progeny	2	Male	2	CTAGGAC-AGCTGTG	1712036	8432	630	789
F2_12_M	Progeny	2	Male	2	AGAGT-GCATA	1698560	8457	640	809
F2_13_M	Progeny	2	Male	2	ACGTA-AGCTGTG	1751326	8487	607	773
F2_14_M	Progeny	2	Male	2	AGAGT-AGCTGTG	1645246	8510	652	816
F2_15_M	Progeny	2	Male	2	ATCGA-GCATA	3133952	8869	672	857
F2_16_M	Progeny	2	Male	2	TCGAG-GCATA	3160418	8894	773	976
F2_18_M	Progeny	2	Male	2	GTCAC-GCATA	2669340	8748	675	849
F2_19_M	Progeny	2	Male	2	GCATT-GCATA	3376590	8866	660	845
F2_20_M	Progeny	2	Male	2	TGACC-GCATA	3424784	8927	677	849
F2_22_M	Progeny	2	Male	2	TGCAACA-GCATA	2947096	8815	733	930
F2_23_M	Progeny	2	Male	2	CGTATCA-GCATA	3837816	8948	668	851
F2_24_F	Progeny	2	Female	3/4	TCAGA-AGTCA	778996	5956	399	496
F2_25_F	Progeny	2	Female	3/4	GATCG-AGTCA	818340	6018	450	570
F2_26_F	Progeny	2	Female	3/4	GTCAC-AGTCA	654942	5570	391	509
F2_27_F	Progeny	2	Female	3/4	CGTATCA-AGTCA	766726	5849	439	557
F2_28_F	Progeny	2	Female	3/4	CTCTTCA-AGTCA	807566	5904	333	427
F2_29_F	Progeny	2	Female	3/4	AGAGT-AGTCA	725648	5780	422	547
F2_3_F	Progeny	2	Female	3/4	CACAGAC-TAGCA	295000	4078	316	396
F2_30_F	Progeny	2	Female	3/4	CAGTCCA-AGTCA	589088	5447	357	460
F2_31_F	Progeny	2	Female	3/4	GCTAACA-AGTCA	780610	5904	373	479
F2_32_F	Progeny	2	Female	3/4	TCAGA-TACGTGT	542914	5289	353	446
F2_33_F	Progeny	2	Female	3/4	GATCG-TACGTGT	384208	4536	325	412
F2_34_F	Progeny	2	Female	3/4	GTCAC-TACGTGT	521378	5235	360	452
F2_35_F	Progeny	2	Female	3/4	CGTATCA-TACGTGT	564766	5339	389	492
F2_36_F	Progeny	2	Female	3/4	CTCTTCA-TACGTGT	608078	5446	418	542
F2_37_F	Progeny	2	Female	3/4	AGAGT-TACGTGT	681232	5651	422	542
F2_38_F	Progeny	2	Female	3/4	CAGTCCA-TACGTGT	859220	6114	418	520
F2_40_F	Progeny	2	Female	3/4	GCTAACA-TACGTGT	844788	6144	486	625
F2_43_F	Progeny	2	Female	3/4	TCAGA-GAGATGT	508756	5227	348	433
F2_44_F	Progeny	2	Female	3/4	GATCG-GAGATGT	408618	4767	341	428
F2_46_F	Progeny	2	Female	3/4	GTCAC-GAGATGT	658428	5585	387	494
F2_47_F	Progeny	2	Female	3/4	CGTATCA-GAGATGT	735710	5849	444	559
F2_6_F	Progeny	2	Female	3/4	TCTCTCA-TAGCA	327330	4390	340	429
F2_7_F	Progeny	2	Female	3/4	GTACACA-TAGCA	232072	3418	267	329
F3_1_F	Progeny	3	Female	3/4	ACGTA-TAGCA	416744	4818	486	620
F3_10_F	Progeny	3	Female	3/4	GTACACA-AGTCA	217974	3334	268	326
F3_2_F	Progeny	3	Female	3/4	ATGCT-TAGCA	352834	4453	406	503
F3_3_F	Progeny	3	Female	3/4	GACTA-TAGCA	365002	4517	417	534
F3_4_F	Progeny	3	Female	3/4	ATCGA-AGTCA	790190	5917	561	710
F3_5_F	Progeny	3	Female	3/4	TCGAG-AGTCA	233460	3434	300	384
F3_6_F	Progeny	3	Female	3/4	GCATT-AGTCA	273936	3921	354	437
F3_7_F	Progeny	3	Female	3/4	TGCAACA-AGTCA	344872	4449	446	558
F3_8_F	Progeny	3	Female	3/4	CACAGAC-AGTCA	714714	5807	501	629
F3_9_F	Progeny	3	Female	3/4	TCTCTCA-AGTCA	273104	3931	374	462
F4_1_F	Progeny	4	Female	3/4	GTACACA-GAGATGT	218902	3302	236	291
F4_2_F	Progeny	4	Female	3/4	ACGTA-GAGATGT	158096	2053	148	186
F4_3_F	Progeny	4	Female	3/4	ATGCT-GAGATGT	226120	3417	263	336
F4_4_F	Progeny	4	Female	3/4	GACTA-GAGATGT	175846	2509	209	261
F4_5_F	Progeny	4	Female	3/4	ATCGA-CGATC	196686	2917	209	262
F4_6_F	Progeny	4	Female	3/4	TCGAG-CGATC	478002	4884	321	428
F4_7_F	Progeny	4	Female	3/4	GCATT-CGATC	345814	4432	331	424
F4_8_F	Progeny	4	Female	3/4	TGCAACA-CGATC	345408	4161	256	325
F2_48_M	Progeny	2	Male	3/4	CTCTTCA-GAGATGT	566096	5389	403	518
F2_49_M	Progeny	2	Male	3/4	AGAGT-GAGATGT	536572	5282	396	502
F2_50_M	Progeny	2	Male	3/4	CAGTCCA-GAGATGT	406208	4718	378	480
F2_51_M	Progeny	2	Male	3/4	GCTAACA-GAGATGT	134128	1535	135	160
F2_52_M	Progeny	2	Male	3/4	TCAGA-CGATC	556300	5308	407	521
F2_53_M	Progeny	2	Male	3/4	GATCG-CGATC	677730	5699	410	526
F2_54_M	Progeny	2	Male	3/4	GATCG-CTGGT	499194	5125	400	511
F2_55_M	Progeny	2	Male	3/4	GTCAC-CGATC	483852	5032	387	486
F2_56_M	Progeny	2	Male	3/4	CGTATCA-CGATC	512004	5183	394	502
F2_58_M	Progeny	2	Male	3/4	GTCAC-CTGGT	654584	5566	360	456
F2_59_M	Progeny	2	Male	3/4	CGTATCA-CTGGT	589208	5427	438	555
F2_61_M	Progeny	2	Male	3/4	CTCTTCA-CGATC	586766	5421	452	570
F2_62_M	Progeny	2	Male	3/4	AGAGT-CGATC	662078	5563	409	514
F2_63_M	Progeny	2	Male	3/4	CAGTCCA-CGATC	859734	6027	453	566
F2_64_M	Progeny	2	Male	3/4	CTCTTCA-CTGGT	445970	4963	351	440
F2_65_M	Progeny	2	Male	3/4	AGAGT-CTGGT	372374	4526	404	517
F2_66_M	Progeny	2	Male	3/4	GCTAACA-CGATC	876332	6086	447	573
F2_68_M	Progeny	2	Male	3/4	TCAGA-CTGGT	349832	4357	380	488
F2_69_M	Progeny	2	Male	3/4	CAGTCCA-CTGGT	466818	4997	419	531
F2_71_M	Progeny	2	Male	3/4	GCTAACA-CTGGT	459682	4989	393	496
F2_72_M	Progeny	2	Male	3/4	ATCGA-TAGCA	268418	3769	324	406
F2_73_M	Progeny	2	Male	3/4	TCGAG-TAGCA	491986	5120	410	518
F2_74_M	Progeny	2	Male	3/4	GCATT-TAGCA	288930	4077	348	446
F2_77_M	Progeny	2	Male	3/4	TGCAACA-TAGCA	408688	4826	362	456
F3_11_M	Progeny	3	Male	3/4	ACGTA-AGTCA	450848	4948	512	655
F3_12_M	Progeny	3	Male	3/4	ATGCT-AGTCA	272244	3875	331	408
F3_13_M	Progeny	3	Male	3/4	GACTA-AGTCA	214926	3103	297	366
F3_14_M	Progeny	3	Male	3/4	ATCGA-TACGTGT	430284	4879	473	593
F3_16_M	Progeny	3	Male	3/4	TCGAG-TACGTGT	297828	4063	372	477
F3_18_M	Progeny	3	Male	3/4	GCATT-TACGTGT	507742	5199	424	529
F3_19_M	Progeny	3	Male	3/4	TGCAACA-TACGTGT	488222	5105	477	601
F3_20_M	Progeny	3	Male	3/4	CACAGAC-TACGTGT	501658	5223	510	641
F3_22_M	Progeny	3	Male	3/4	TCTCTCA-TACGTGT	193336	2847	271	340
F3_23_M	Progeny	3	Male	3/4	GTACACA-TACGTGT	277614	3851	394	487
F3_24_M	Progeny	3	Male	3/4	ACGTA-TACGTGT	219196	3239	307	372
F3_26_M	Progeny	3	Male	3/4	ATGCT-TACGTGT	437260	4874	419	526
F3_27_M	Progeny	3	Male	3/4	GACTA-TACGTGT	278292	3951	378	470
F3_29_M	Progeny	3	Male	3/4	ATCGA-GCATA	284414	3998	324	414
F3_30_M	Progeny	3	Male	3/4	TCGAG-GCATA	344288	4454	412	508
F3_31_M	Progeny	3	Male	3/4	GCATT-GCATA	603706	5494	505	647
F3_32_M	Progeny	3	Male	3/4	TGCAACA-GCATA	523820	5275	503	641
F3_33_M	Progeny	3	Male	3/4	CACAGAC-GCATA	463958	5057	447	575
F3_34_M	Progeny	3	Male	3/4	TCTCTCA-GCATA	314538	4252	394	491
F3_35_M	Progeny	3	Male	3/4	GTACACA-GCATA	338694	4501	413	521
F3_36_M	Progeny	3	Male	3/4	ACGTA-GCATA	422436	4866	442	548
F3_37_M	Progeny	3	Male	3/4	ATGCT-GCATA	463354	5072	433	549
F3_38_M	Progeny	3	Male	3/4	GACTA-GCATA	464480	5100	469	593
F3_40_M	Progeny	3	Male	3/4	ATCGA-GAGATGT	464614	5076	446	551
F3_41_M	Progeny	3	Male	3/4	TCGAG-GAGATGT	404346	4874	461	583
F3_42_M	Progeny	3	Male	3/4	GCATT-GAGATGT	389092	4747	434	545
F3_43_M	Progeny	3	Male	3/4	TGCAACA-GAGATGT	373354	4679	428	544
F3_44_M	Progeny	3	Male	3/4	CACAGAC-GAGATGT	372684	4655	381	473
F3_45_M	Progeny	3	Male	3/4	TCTCTCA-GAGATGT	446870	4997	418	515
F4_10_M	Progeny	4	Male	3/4	TCTCTCA-CGATC	343040	4370	326	420
F4_11_M	Progeny	4	Male	3/4	GTACACA-CGATC	418850	4802	344	439
F4_12_M	Progeny	4	Male	3/4	ACGTA-CGATC	555708	5316	369	466
F4_13_M	Progeny	4	Male	3/4	ATGCT-CGATC	707786	5723	387	489
F4_14_M	Progeny	4	Male	3/4	GACTA-CGATC	404516	4712	331	420
F4_15_M	Progeny	4	Male	3/4	ATCGA-CATCTGT	329670	4316	315	402
F4_16_M	Progeny	4	Male	3/4	TCGAG-CATCTGT	275010	3880	265	334
F4_17_M	Progeny	4	Male	3/4	GCATT-CATCTGT	479224	5100	364	469
F4_18_M	Progeny	4	Male	3/4	TGCAACA-CATCTGT	364020	4507	331	426
F4_19_M	Progeny	4	Male	3/4	CACAGAC-CATCTGT	316014	4229	294	371
F4_20_M	Progeny	4	Male	3/4	TCTCTCA-CATCTGT	365720	4480	362	462
F4_21_M	Progeny	4	Male	3/4	GTACACA-CATCTGT	245948	3584	286	363
F4_22_M	Progeny	4	Male	3/4	ACGTA-CATCTGT	241026	3487	253	317
F4_23_M	Progeny	4	Male	3/4	ATGCT-CATCTGT	331774	4346	288	360
F4_24_M	Progeny	4	Male	3/4	GACTA-CATCTGT	391982	4674	279	368
F4_25_M	Progeny	4	Male	3/4	ATCGA-CTGGT	222762	3246	252	325
F4_26_M	Progeny	4	Male	3/4	TCGAG-CTGGT	247766	3376	263	337
F4_27_M	Progeny	4	Male	3/4	GCATT-CTGGT	296142	4045	294	374
F4_28_M	Progeny	4	Male	3/4	TGCAACA-CTGGT	269134	3738	303	381
F4_29_M	Progeny	4	Male	3/4	CACAGAC-CTGGT	316894	4301	305	396
F4_30_M	Progeny	4	Male	3/4	TCTCTCA-CTGGT	216754	3224	208	268
F4_31_M	Progeny	4	Male	3/4	GTACACA-CTGGT	190454	2804	226	289
F4_32_M	Progeny	4	Male	3/4	ACGTA-CTGGT	217436	3211	257	321
F4_33_M	Progeny	4	Male	3/4	ATGCT-CTGGT	224688	3354	241	304
F4_34_M	Progeny	4	Male	3/4	GACTA-CTGGT	145286	1866	148	187
F4_35_M	Progeny	4	Male	3/4	ATCGA-GTCAAGT	328786	4416	353	450
F4_36_M	Progeny	4	Male	3/4	TCGAG-GTCAAGT	266306	3780	287	363
F4_37_M	Progeny	4	Male	3/4	GCATT-GTCAAGT	447248	5012	355	450
F4_38_M	Progeny	4	Male	3/4	TGCAACA-GTCAAGT	396584	4778	395	500
F4_39_M	Progeny	4	Male	3/4	CACAGAC-GTCAAGT	420286	4924	414	527
F4_40_M	Progeny	4	Male	3/4	TCTCTCA-GTCAAGT	267936	3904	295	370
F4_41_M	Progeny	4	Male	3/4	GTACACA-GTCAAGT	262208	3864	292	376
F4_42_M	Progeny	4	Male	3/4	ACGTA-GTCAAGT	574334	5395	356	436
F4_43_M	Progeny	4	Male	3/4	ATGCT-GTCAAGT	392078	4783	372	476
F4_44_M	Progeny	4	Male	3/4	GACTA-GTCAAGT	383392	4550	356	452
F4_45_M	Progeny	4	Male	3/4	ATCGA-GAAGC	271658	4030	229	292
F4_46_M	Progeny	4	Male	3/4	TCGAG-GAAGC	253268	3689	281	354
F4_47_M	Progeny	4	Male	3/4	GCATT-GAAGC	336214	4477	301	381
F4_48_M	Progeny	4	Male	3/4	TGCAACA-GAAGC	349212	4543	330	415
F4_49_M	Progeny	4	Male	3/4	CACAGAC-GAAGC	315106	4255	323	410
F4_50_M	Progeny	4	Male	3/4	TCTCTCA-GAAGC	362704	4601	325	424
F4_51_M	Progeny	4	Male	3/4	GTACACA-GAAGC	326402	4456	323	409
F4_9_M	Progeny	4	Male	3/4	CACAGAC-CGATC	467024	5006	358	463
