# Supplementary material for: A novel sex-determining QTL in Nile tilapia (Oreochromis niloticus)
Source: BMC Genomics. 2015 Mar 11;16(1):171. doi: 10.1186/s12864-015-1383-x (PMC4358704; doi:10.1186/s12864-015-1383-x)
Supplement: Additional file 2: Table S2. — Genetic maps. Ordered markers: marker ID, linkage group and position (cM). [file 12864_2015_1383_MOESM2_ESM.csv]

Genetic map based on offspring from family1
ID	LG	Position (cM)
1575	1	0
5855	1	9.88
3314	1	10.9
8883	1	10.9
4340	1	10.9
14518	1	10.9
18353	1	11.92
18126	1	11.92
2150	1	11.92
838	1	11.92
5668	1	11.92
14969	1	11.92
17780	1	11.92
17532	1	12.43
10397	1	12.95
6948	1	12.95
2548	1	14.99
12425	1	14.99
2808	1	18.05
2789	1	18.05
9674	1	18.05
2720	1	19.07
5231	1	19.07
20660	1	23.16
3019	1	29.32
11427	1	30.34
2332	1	31.36
5766	1	31.36
10866	1	32.38
235	1	35.44
109	1	35.44
6088	1	35.44
9472	1	37.49
15726	1	42.61
3149	1	44.65
9946	1	44.65
20270	1	44.65
11208	1	44.65
14836	1	44.65
4286	1	44.65
rs397507165	1	45.67
11569	1	45.67
17981	1	49.76
15773	1	49.76
17998	1	50.78
11023	1	50.78
4311	1	52.82
12606	1	52.82
15594	1	52.82
11382	1	52.82
11925	1	54.86
19495	1	57.93
15181	1	57.93
12174	1	58.95
10577	1	58.95
5943	1	66.14
3076	2a	0
14203	2a	1.00E-04
4384	2a	1.020661302
9756	2a	1.020761302
2434	2a	2.041322604
14904	2a	7.605014338
9918	2a	15.43212978
5213	2a	17.47515116
6681	2a	18.49667504
18574	2a	18.49677504
13954	2a	18.49687504
19497	2a	19.51767586
3459	2a	21.55990895
17253	2a	24.62498801
5238	2b	0
10900	2b	4.133142994
7824	2b	6.19621612
19559	2b	6.19631612
11608	2b	7.216929971
7263	2b	7.217029971
5207	2b	7.217129971
16682	2b	7.217229971
237	2b	7.217329971
12498	2b	7.217429971
2949	2b	7.217529971
7761	2b	7.217629971
15382	2b	7.217729971
5187	2b	7.217829971
2603	2b	7.217929971
17554	2b	8.238628638
11499	2b	8.238728638
17576	2b	8.238828638
18480	2b	8.238928638
14157	2b	8.239028638
5022	2b	8.239128638
12720	2b	8.239228638
19260	2b	8.239328638
14150	2b	8.239428638
3549	3	0
11650	3	1.00E-04
16579	3	1.020650578
1765	3	1.020750578
14827	3	1.020850578
11109	3	1.020950578
703	3	1.021050578
6774	3	1.021150578
13838	3	1.021250578
11163	3	1.021350578
274	3	1.021450578
3654	3	1.021550578
13975	3	1.021650578
19743	3	1.021750578
7484	3	1.021850578
590	3	1.021950578
12836	3	1.022050578
10713	3	1.022150578
11522	3	1.022250578
5186	3	1.022350578
25	3	1.534017179
10376	3	2.045683779
5677	3	2.045783779
4545	3	3.066444141
17594	3	4.087104503
3177	3	5.107655081
6178	3	17.6065571
8667	3	34.55355213
11494	3	37.61861149
8726	3	37.61871149
3810	3	38.63926207
10527	3	38.63936207
5002	3	39.66124466
18698	3	51.08162222
19617	3	51.08172222
6101	3	52.10227279
12119	3	52.10237279
9677	3	52.10247279
9728	3	54.14577587
8571	3	54.14587587
17218	3	54.14597587
5900	3	54.14607587
1778	3	56.18937895
9691	3	60.28194038
19814	3	60.28204038
11364	3	62.32514227
12615	3	62.32524227
6790	3	67.44627171
2400	3	67.44637171
5905	3	67.44647171
9437	3	67.44657171
16223	3	68.46712358
19558	3	75.83805378
11095	3	84.25511729
19704	3	84.25521729
10259	3	84.25531729
12697	3	84.25541729
7467	3	84.25551729
9158	3	84.25561729
1885	3	84.25571729
3690	3	84.25581729
2801	3	84.25591729
7720	3	84.25601729
12604	3	84.25611729
14804	3	84.25621729
6112	3	84.25631729
251	3	84.25641729
8912	3	84.25651729
559	3	86.2982962
30	3	89.36891306
1788	3	94.87171187
16022	3	97.60212375
8171	3	97.60222375
5129	3	97.60232375
17919	3	97.60242375
13991	3	98.62297433
10809	3	98.62307433
13401	3	98.62317433
14187	3	99.64372491
9863	3	99.64382491
2099	3	100.6643755
16300	3	101.6849261
19681	3	102.7054766
12784	3	103.7262478
17877	3	105.768422
11475	3	105.768522
7358	3	115.9051549
6476	4	0
5229	4	2.355001494
18001	4	2.877103282
18327	4	3.39920507
18674	4	3.39930507
4564	4	3.39940507
10416	4	4.430479849
5926	4	5.461554628
6266	4	11.67897287
17417	4	12.71004765
7442	4	12.71014765
8495	4	12.71024765
4733	4	14.77327784
3179	4	14.77337784
3768	4	14.77347784
9925	4	15.79402842
8904	4	15.79412842
5575	4	16.814679
17459	4	19.87973836
9247	4	29.16882923
8750	4	30.1893798
6015	4	42.56241006
2813	4	49.30559749
15957	4	51.34754963
8891	4	51.34764963
7214	4	53.38960178
75	4	57.48033863
16547	4	57.48043863
5785	4	57.48053863
5909	4	58.5010905
3790	4	58.5011905
3011	4	58.5012905
9883	4	58.5013905
9000	4	58.5014905
8636	4	72.09189777
13945	4	72.09199777
6067	4	73.11254834
16973	4	74.13309892
7480	6	0
4969	6	1.00E-04
305	6	2.00E-04
9300	6	1.021736891
375	6	4.088421023
19421	6	5.109583769
20149	6	6.14128708
4091	6	7.172385846
17797	6	8.20353014
12270	6	8.20363014
11182	6	8.20373014
6263	6	12.33687313
16211	6	13.3679719
13919	6	16.46475444
12625	6	20.64115359
8122	7	0
16355	7	1.00E-04
6420	7	2.00E-04
14680	7	3.00E-04
5763	7	4.00E-04
6730	7	5.00E-04
16556	7	6.00E-04
8766	7	7.00E-04
4996	7	0.340808198
10044	7	0.680916396
15320	7	1.021024594
15772	7	1.021124594
6997	7	5.111571476
7776	7	5.111671476
11297	7	5.111771476
17230	7	5.111871476
8800	7	5.111971476
4300	7	5.112071476
11710	7	5.112171476
7499	7	5.112271476
9724	7	7.154224993
8889	7	12.99461482
12571	8a	0
1795	8a	5.173023243
534	8a	8.860242849
1858	8a	10.08129049
18079	8a	10.08139049
8114	8a	11.30243813
1000	8a	13.34439439
3217	8a	14.36494711
9607	8a	20.51828299
17343	8a	24.60902361
1921	8a	24.60912361
11230	8a	25.62967633
20228	8a	26.65022905
18138	8a	27.67078177
12153	8a	27.67088177
10534	8a	27.67098177
4080	8a	29.20181461
7465	8a	29.20191461
14813	8a	30.73274744
8531	8a	30.73284744
18686	8a	30.73294744
17948	8a	32.26379671
10906	8a	33.79464599
18946	8b	0
4445	8b	1.00E-04
19723	8b	2.00E-04
13449	8b	3.00E-04
2569	8b	2.085037939
11877	9	0
9262	9	4.456212119
1	9	6.497819104
14080	9	6.497919104
744	9	6.498019104
20136	9	6.498119104
16505	9	6.498219104
15316	9	6.498319104
20404	9	6.498419104
12477	9	6.498519104
859	9	6.498619104
19448	9	6.498719104
4276	9	9.563779781
13276	9	15.71711109
1980	9	17.75906461
17712	9	17.75916461
14575	9	17.75926461
10297	9	17.75936461
15504	9	33.57218647
7640	9	33.57228647
15691	9	37.66302457
6646	9	37.66312457
17018	9	40.72818525
12446	9	40.72828525
16043	9	40.72838525
20640	9	47.78424913
10386	9	48.9444976
4053	9	50.98875016
12960	9	52.01065963
494	9	56.10139774
15321	9	56.10149774
4622	9	56.10159774
1229	9	56.10169774
821	9	57.12224903
3075	9	57.12234903
8581	9	57.12244903
6016	10	0
17255	10	1.00E-04
3845	10	2.00E-04
8659	10	3.00E-04
6695	10	4.00E-04
5880	10	1.020952723
2745	10	1.021052723
3458	10	1.021152723
16254	10	4.086216025
14421	10	4.086316025
12691	10	4.086416025
15694	10	4.086516025
20631	10	7.151579328
19956	10	8.172356395
11284	10	10.21454242
17602	10	12.25649868
8587	10	13.30072537
7730	10	25.01540061
8544	10	36.89661085
14597	10	55.05232272
12857	10	56.07287544
12531	10	61.19274055
226	10	61.19284055
6239	10	62.21373068
10849	10	65.27914282
16194	10	67.32109908
3377	10	73.47443496
10448	10	79.62777083
10520	10	81.66972709
12627	10	84.7347904
12612	10	84.7348904
812	10	84.7349904
16345	10	84.7350904
20367	10	84.7351904
7451	10	84.7352904
16435	10	85.75584312
10762	10	85.75594312
6392	10	85.75604312
15883	10	85.75614312
13547	11	0
20564	11	1.00E-04
6233	11	1.020650578
9761	11	1.020750578
19226	11	1.020850578
1306	11	1.020950578
1313	11	1.021050578
1653	11	2.041601156
10755	11	4.083553302
11249	11	8.174290152
3218	11	25.12128518
10087	11	25.12138518
17556	11	28.18644844
8951	11	31.25184513
17246	11	32.27272935
13402	11	33.29327993
15017	11	33.29337993
19997	11	38.42497388
8033	11	45.09363917
8763	11	51.75799237
5550	11	52.85270298
11259	11	52.85280298
10218	11	54.03711064
11659	11	60.03017335
2972	11	64.12554901
7643	11	68.21998545
4565	11	70.26376226
2154	11	70.26386226
16112	11	73.32892162
4335	11	74.3494735
2242	11	74.3495735
16544	11	76.39152564
13286	11	76.39162564
1828	11	78.43357779
12468	11	78.43367779
5320	11	78.43377779
6081	11	78.43387779
14199	11	79.45442837
896	11	79.45452837
11969	11	79.45462837
14376	11	79.45472837
14391	11	79.45482837
13288	11	79.45492837
19940	11	80.95887423
3211	11	92.4137601
12995	13	0
10196	13	7.192190889
9375	13	7.192290889
8773	13	7.192390889
6698	13	7.192490889
10882	13	13.34596384
5027	13	14.36655946
7573	13	22.60367146
1316	13	22.60377146
5901	13	22.60387146
4043	13	23.62511179
8866	13	24.64635211
19169	13	28.82412701
19898	14	0
18236	14	10.30735688
8918	14	15.77794797
5526	14	17.01277556
5144	14	19.49242698
12457	14	21.97207839
15347	14	22.74476418
17003	14	23.51744998
6480	14	25.06741175
11852	14	25.06751175
16379	14	25.06761175
1223	14	25.06771175
135	14	26.08826162
16572	14	27.10881153
16195	14	27.10891153
5629	14	30.1739696
17672	14	31.25080424
5090	14	48.13966574
8041	14	50.18161653
3939	14	50.18171653
1650	14	52.22366733
1054	14	53.2442172
12819	14	56.30927528
14079	14	60.62140889
13644	14	75.07700716
11389	14	75.07710716
12323	14	75.07720716
18238	14	75.07730716
7554	14	76.09785703
6203	14	76.09795703
9736	16	0
13621	16	1.031074779
10421	16	8.298317087
14168	16	8.298417087
6057	16	10.34036923
1474	16	11.36079449
11538	16	12.38121976
5328	16	12.38131976
10747	16	12.38141976
16434	16	12.38151976
3608	16	14.82828955
3465	16	18.51204576
3441	16	18.51214576
5850	16	18.51224576
2467	16	18.51234576
9167	16	18.51244576
9853	16	18.51254576
5081	16	18.51264576
11654	16	18.51274576
13540	16	18.51284576
1088	16	18.51294576
8081	16	24.66627478
13525	17	0
10305	17	1.00E-04
18410	17	14.86780373
10384	17	14.86790373
8969	17	14.86800373
20094	17	14.86810373
7276	17	15.88866161
9099	17	15.88876161
9785	17	15.88886161
13596	17	15.88896161
20185	17	15.88906161
11454	17	15.88916161
16329	17	15.88926161
19455	17	15.88936161
10394	17	15.88946161
7412	17	15.88956161
13216	17	15.88966161
981	17	15.88976161
5889	17	15.88986161
9750	17	15.88996161
8235	17	15.89006161
10214	17	15.89016161
15378	17	15.89026161
9436	17	15.89036161
2971	17	15.89046161
930	17	15.89056161
586	17	15.89066161
7546	17	21.01057931
8160	17	21.01067931
8442	17	21.01077931
1715	17	21.01087931
19321	17	23.05372562
13608	17	23.05382562
11227	17	23.05392562
11303	17	23.05402562
15831	17	24.58561914
4350	17	26.11721266
8777	17	26.11731266
5514	17	27.13841605
15518	17	27.13851605
8535	17	28.15907919
4766	17	28.15917919
18758	17	28.15927919
12389	17	28.15937919
12371	17	30.20362341
4768	17	30.20372341
12534	17	32.2479676
7450	17	32.2480676
6556	17	33.26862033
1064	17	33.26872033
5711	17	33.26882033
1982	17	33.26892033
9779	17	33.26902033
12388	17	34.28957305
388	17	34.28967305
14308	17	44.42634837
8982	18	0
19425	18	1.00E-04
10568	18	2.00E-04
13675	18	3.00E-04
20053	18	8.237481821
6584	18	9.258106112
11042	18	9.258206112
16349	18	9.258306112
3732	18	9.258406112
9889	18	9.258506112
3551	18	9.258606112
15445	18	9.258706112
8246	18	9.258806112
10465	18	9.258906112
7970	18	13.34966179
15067	18	15.39321498
5078	18	16.41522485
19240	18	17.43578615
5890	18	17.43588615
18840	18	17.43598615
16969	18	20.50106521
12333	18	21.52162651
17085	18	21.52172651
18766	18	21.52182651
5366	18	21.52192651
20357	18	22.54248781
7261	18	22.54258781
20049	18	22.54268781
9540	18	22.54278781
9257	18	22.54288781
4960	19	0
6195	19	1.00E-04
18257	19	2.00E-04
16467	20	0
15333	20	1.00E-04
16333	20	10.46112065
14316	20	12.87059532
7538	20	12.87069532
20009	20	12.87079532
9373	20	12.87089532
18114	20	12.87099532
4470	20	12.87109532
11653	20	12.87119532
18386	20	12.87129532
11999	20	12.87139532
12518	20	13.89239368
5931	20	17.98680959
6304	20	21.08773272
9494	20	23.1542237
16595	20	25.21932167
9013	20	27.28234747
8903	20	33.49976345
8075	20	35.56278924
8057	20	36.59386351
11151	20	36.59396351
4088	20	41.76698158
12714	20	47.99510372
15008	20	56.57267823
20475	20	62.66204335
7862	20	62.66214335
7958	20	64.72516914
10077	20	64.72526914
13870	20	65.75634321
9938	20	66.78741728
4454	20	66.78751728
16679	20	67.81859155
18710	20	67.81869155
17185	22a	0
13849	22a	1.00E-04
9190	22a	2.042056258
17081	22a	2.042156258
13408	22a	2.042256258
4822	22a	9.236021321
15749	22a	11.27962444
8149	22a	13.32615868
7563	22a	14.35020154
16822	22a	17.41834273
15133	22a	17.41844273
3566	22a	19.46040929
12060	22a	19.46050929
9151	22a	22.52558809
834	22a	29.71764859
922	22a	30.73820131
17132	22a	35.85806642
10737	22a	36.87861915
5434	22a	38.40946842
7134	22a	39.9403177
17540	22a	40.96087042
18135	22a	41.98142314
10547	22a	43.00197587
8436	22b	0
12473	22b	2.042201738
6642	22b	2.042301738
11665	22b	3.063086736
170	22b	4.083642319
12665	22b	4.083742319
1531	22b	4.083842319
5749	22b	6.466468949
17303	22b	11.25493109
16087	22b	11.25503109
11	22b	11.25513109
15241	22b	11.25523109
14081	22b	12.27578667
14961	22b	15.47163654
5860	23	0
19204	23	1.00E-04
8686	23	2.00E-04
8993	23	9.862674724
2404	23	12.01835603
6765	23	18.53273498
2516	23	20.57469124
10524	23	22.61756008
12636	23	24.66870735
5234	23	27.74212986
7151	23	27.74222986
10098	23	33.3840544
Genetic map based on offspring from family2
Id	LG	Position (cM)
2891	1	0
2906	1	3.23
2907	1	3.23
2910	1	3.23
2920	1	4.77
2945	1	12.53
2953	1	12.53
2961	1	14.09
2979	1	18.79
4129	2	0
4159	2	3.13
1083	3	0
1847	3	10.96
1854	3	12.5
4274	3	15.59
4225	3	18.68
4200	3	29.67
4179	3	31.21
4235	3	31.21
4348	3	48.89
4342	3	51.99
4393	4	0
4595	4	3.18
4604	4	3.18
4583	4	6.37
4586	4	7.97
4568	4	14.4
4569	4	14.4
4366	4	15.99
4438	4	38.23
4448	4	40.37
4459	4	44.67
4462	4	44.67
4514	4	47.85
4546	4	47.85
4550	4	47.85
4534	4	49.85
5092	6	0
5069	6	1.89
5110	6	8.17
5120	6	8.17
5525	7	0
5659	7	0
5756	7	0
5330	7	1.59
5343	7	3.13
5403	7	19.04
5420	7	20.6
5446	7	23.73
5490	7	25.34
5880	8	0
5882	8	0
5883	8	0
5887	8	0
5890	8	0
5916	8	0
5918	8	0
5923	8	1.54
5934	8	1.54
5940	8	1.54
5945	8	3.08
5974	8	7.86
6305	9	0
6115	9	3.58
6116	9	3.58
93	10a	0
97	10a	0
101	10a	0
6386	10a	0
78	10a	1.54
122	10a	3.18
43	10b	0
31	10b	7.61
56	10b	9.33
457	11	0
469	11	0
208	11	1.54
241	11	1.54
252	11	3.08
253	11	3.08
268	11	7.71
285	11	10.79
529	12	0
830	12	0
779	12	1.56
803	12	7.95
824	12	19.83
1043	13	0
1057	13	0
990	13	16.17
987	13	17.75
1162	14	0
1163	14	0
1167	14	1.56
1170	14	1.56
1176	14	1.56
1184	14	1.56
1229	14	15.78
1272	14	21.97
1274	14	21.97
1285	14	21.97
1290	14	23.51
1301	14	26.59
1316	14	26.59
1339	14	32.78
1350	14	32.78
1991	16a	0
1771	16a	17.4
1727	16a	22.49
1741	16a	22.49
1737	16a	24.24
1884	16b	0
1885	16b	0
1886	16b	0
1887	16b	0
1926	16b	0
2257	17	0
2280	17	0
2008	17	16.44
2009	17	16.44
2030	17	16.44
2052	17	19.52
2078	17	27.28
2084	17	27.28
2116	17	33.47
7187	17	41.23
2175	17	48.32
2203	17	51.01
2212	17	53.7
2340	18	0
2569	18	0
2573	18	0
2574	18	0
2351	18	1.54
2352	18	1.54
2383	18	6.2
2366	18	9.31
2368	18	9.31
2397	18	9.82
2399	18	10.34
2391	18	10.85
2410	18	15.49
2412	18	15.49
2418	18	15.49
2436	18	18.58
2425	18	20.13
2426	18	20.13
2427	18	20.13
2452	18	27.89
2457	18	27.89
2469	18	29.43
2471	18	29.43
2473	18	29.43
2481	18	29.43
2487	18	29.43
2679	19	0
2680	19	0
2796	19	3.08
2586	19	24.31
2589	19	24.31
2606	19	30.99
2607	19	34.16
2631	19	38.09
2644	19	42.35
3379	20	0
3391	20	0
3245	20	6.37
3421	20	12.74
3429	20	12.74
3433	20	14.3
3145	20	23.64
3161	20	25.22
3310	20	36.36
3334	20	39.49
3358	20	44.69
3205	20	58.51
1670	15_22	0
3478	15_22	9.93
Genetic map based on offspring from family5
Id	LG	Position (cM)
1846	1	0
4857	1	0.892952075
10287	1	0.893052075
12212	1	0.893152075
3902	1	0.893252075
2846	1	0.893352075
10296	1	0.893452075
3657	1	0.893552075
12365	1	0.893652075
11604	1	0.893752075
7171	1	1.727162596
9863	1	1.727262596
4837	1	1.727362596
9392	1	1.727462596
10909	1	5.912400475
10278	1	26.1204633
4581	1	27.78774767
2555	1	27.78784767
9298	1	27.78794767
12505	1	29.45513693
3553	1	29.45523693
8819	1	29.45533693
8064	1	29.45543693
7434	1	29.45553693
11060	1	29.45563693
3101	1	29.45573693
3993	1	29.45583693
2708	1	35.74414579
12939	1	36.44682423
4275	1	36.44692423
9536	1	36.44702423
9680	1	37.14904071
4536	1	37.14914071
3366	1	37.85130004
12487	1	40.65497103
2600	1	41.35902147
9975	1	43.46420054
1891	1	43.46430054
7870	1	46.96319213
8689	1	46.96329213
5157	1	46.96339213
2337	1	46.96349213
7028	1	46.96359213
11504	1	49.76539572
10248	1	51.16896049
9918	1	51.16906049
10450	1	51.16916049
9488	1	51.16926049
9259	1	51.87127698
10977	1	52.57329346
9095	1	52.57339346
4953	1	52.57349346
245	1	52.57359346
10335	1	52.57369346
11941	1	52.57379346
22734	1	78.91097528
23063	1	80.43988132
28137	1	80.43998132
61067	1	83.18445296
20117	1	88.34819025
10656	2	0
1955	2	1.00E-04
8645	2	2.00E-04
1398	2	1.668879101
3960	2	2.503982853
12823	2	2.504082853
8075	2	2.504182853
4969	2	2.504282853
12196	2	2.504382853
1138	2	2.504482853
9420	2	2.504582853
844	2	2.504682853
9671	2	2.504782853
13016	2	2.504882853
10896	2	2.504982853
10729	2	2.505082853
1772	2	2.505182853
11096	2	2.505282853
13541	2	2.505382853
13482	2	2.505482853
2457	2	2.505582853
4621	2	2.505682853
11003	2	2.505782853
984	2	2.505882853
8858	2	3.007924859
11161	2	3.008024859
8013	2	3.008124859
10179	2	3.008224859
14251	2	3.008324859
4804	2	3.008424859
13089	2	3.008524859
12975	2	3.008624859
6492	2	3.008724859
8468	2	3.008824859
1326	2	3.008924859
13744	2	3.510973871
11885	2	3.511073871
11676	2	3.762345096
6269	2	4.01361631
3575	2	5.015874272
6967	2	6.01818323
343	2	6.520283427
9027	2	7.022757712
57	2	8.528230887
8066	2	8.528330887
5943	2	17.79390403
12263	2	18.62803786
9479	2	18.62813786
3238	2	19.46155504
4682	2	19.46165504
7539	2	19.46175504
11884	2	19.46185504
12210	2	19.46195504
12149	2	21.9640546
5333	2	21.9641546
5850	2	26.9809244
14158	2	30.34734939
9790	3	0
11085	3	3.366422129
13375	3	5.87207133
10454	3	5.87217133
3976	3	6.833052781
576	3	7.312155299
615	3	12.02351094
8570	3	19.48646343
9159	3	21.86349473
9470	3	21.86359473
3247	3	33.87847543
13805	3	33.87857543
1837	3	38.77170722
4797	3	40.12719532
531	3	40.12729532
1082	3	40.67671929
12117	3	42.86291825
12079	3	43.41234232
374	3	43.41244232
1046	3	43.41254232
7032	3	43.96165501
2793	3	45.53727465
10745	3	46.06279043
9082	3	46.06289043
11926	3	46.06299043
10242	3	49.87992509
10019	3	51.26555007
11479	3	51.26565007
10401	3	56.62873888
9065	3	56.62883888
10025	3	56.62893888
2399	3	56.62903888
11173	3	59.25480955
9013	3	59.25490955
11339	3	59.25500955
11886	3	59.25510955
9496	3	59.4636638
12130	3	59.6722177
12410	3	59.6723177
5615	3	59.6724177
11487	3	59.6725177
3086	3	59.6726177
2290	3	59.6727177
11475	3	59.6728177
12297	3	59.6729177
3573	3	62.17497082
10538	3	62.17507082
3134	3	62.17517082
11105	3	63.01300897
12162	3	64.68472466
5372	3	64.68482466
1285	3	64.68492466
11429	3	64.68502466
10172	3	64.68512466
13124	3	68.86147685
1889	4	0
8484	4	1.00E-04
2531	4	1.667384377
4718	4	1.667484377
3724	4	1.667584377
4596	4	2.500994883
11092	4	17.17052526
9780	4	20.35400196
2617	4	21.73037246
3378	4	21.73088772
3927	4	32.18553267
3080	4	34.12302308
9185	4	34.72021335
1943	4	36.90594424
1276	4	41.78993335
2519	4	47.20816276
10105	4	47.20826276
9427	4	47.20836276
10288	4	47.20846276
9212	4	47.20856276
2263	4	47.8463243
4995	4	49.37311892
14253	4	51.66175469
4807	4	52.29926294
8277	4	52.29936294
3149	4	52.29946294
8984	4	55.93847447
8632	4	55.93857447
5310	4	55.93867447
8222	4	57.13573836
10073	4	57.13583836
3874	4	57.13593836
4262	4	57.13603836
2456	4	59.54508462
12349	4	61.95449245
12419	4	62.551602
3017	4	63.14871156
8679	4	63.14881156
14242	4	69.43256134
8916	4	69.43266134
1989	4	69.84958052
3360	4	69.84968052
2534	4	70.26719948
9909	4	70.26729948
12026	4	86.81228015
11644	4	86.81238015
3386	4	86.81248015
9080	4	86.81258015
2156	5	0
14014	5	3.338284836
5259	5	4.171874989
2998	5	6.674141537
6631	5	9.560362199
13771	5	13.40682188
8110	5	17.58596498
3789	5	17.58606498
8237	5	20.09334631
8481	5	22.60451382
5229	5	25.95098063
8329	5	29.28926547
5759	5	30.95654984
12928	5	33.45881639
8419	5	34.29240656
13139	5	34.29250656
5480	5	34.29260656
7311	5	41.84962839
1869	5	41.84972839
980	5	44.35181488
8341	5	46.01909925
6135	5	49.35738434
8547	5	49.35748434
2877	5	50.19089492
4005	5	54.2368351
8869	5	55.08520849
2658	5	57.01809714
5576	5	57.01819714
14206	5	57.01829714
3887	5	57.01839714
11416	5	57.01849714
4977	5	58.68573072
9294	5	58.68583072
4162	5	59.51924125
8662	5	59.51934125
12515	5	59.51944125
3631	5	59.51954125
11117	5	59.51964125
11119	5	59.51974125
3245	6	0
12371	6	5.911084353
5101	6	8.41524801
8702	6	8.41534801
4932	6	11.75539159
3766	6	15.15076279
1922	6	15.15086279
3364	6	17.68372583
6602	6	17.68382583
10867	6	17.68392583
5711	6	17.68402583
12777	6	17.68412583
2249	6	17.68422583
2205	6	17.68432583
8482	6	17.68442583
321	6	18.31764408
13415	6	22.09302734
6186	6	22.09312734
9436	6	29.65071678
9234	6	29.65081678
4558	6	29.65091678
12189	6	30.94829367
2077	6	31.44241302
5668	6	36.25827597
3668	6	39.53323163
7955	6	40.19098045
6184	6	42.15943903
5917	6	42.15953903
12559	6	42.15963903
9405	6	42.15973903
3670	6	52.62549426
2209	6	52.62559426
11524	6	52.62569426
4352	6	52.62579426
11573	6	53.84606675
10735	6	61.69473719
11730	6	61.69483719
478	6	61.69493719
9083	6	61.69503719
3038	6	61.69513719
6008	6	65.00031977
10774	6	68.3054987
9557	6	68.3055987
8553	6	70.72024671
14295	6	71.62664221
13160	6	73.61383658
13714	6	73.61393658
12425	6	74.27776598
11242	6	74.27786598
1553	6	74.60542731
4849	6	74.94216478
4439	6	74.94226478
8178	6	75.60610916
10273	6	75.60620916
13560	6	76.32761938
4852	6	76.32771938
11845	6	86.35796536
9125	6	94.8676532
9352	6	101.2813703
13968	6	101.9880587
11940	6	102.8226328
9299	7	0
11135	7	1.00E-04
7024	7	2.502735608
9391	7	5.005371216
5776	7	5.005471216
8192	7	5.005571216
13206	7	5.005671216
7770	7	5.005771216
3890	7	5.005871216
3439	7	5.422886452
11925	7	10.06404355
3866	7	11.77671591
10021	7	11.77681591
9022	7	11.77691591
11955	7	11.77701591
9382	7	11.77711591
8524	7	12.37050332
4767	7	14.14349845
4217	7	14.14359845
5765	7	14.14369845
9640	7	15.3270303
2813	7	15.3271303
9911	7	17.44211394
6462	7	22.74008901
10897	7	23.57561765
4173	7	23.99314204
2650	7	36.08721925
3183	7	36.08731925
7527	7	43.70030064
1901	7	43.70040064
10150	7	43.70050064
4472	7	49.50601704
4108	7	49.50734649
1484	7	49.50744649
8050	7	49.50754649
13974	7	50.20976896
13983	7	50.20986896
5913	7	50.20996896
1516	7	50.21006896
10548	7	50.21016896
9915	7	50.21026896
8320	7	54.83398051
3517	7	57.91815403
2391	7	72.64261049
3627	7	72.64271049
12859	7	74.74561233
3328	7	74.74571233
10993	7	74.74581233
11354	7	74.74591233
10323	7	75.44813481
8775	7	75.44823481
8769	7	76.85135303
5043	7	76.85145303
1351	7	79.65380666
10524	7	81.05749876
10080	7	81.05759876
4151	7	82.46071699
11846	7	82.46081699
3323	7	84.2217264
10141	7	85.98325443
9768	7	89.48636451
7899	7	89.48646451
2620	7	89.48656451
2931	7	91.59343152
8170	7	91.59353152
9548	7	103.4889964
13957	7	103.4890964
137	7	103.4891964
3371	7	103.48951
12255	7	106.8427327
5348	7	106.8428327
11049	7	106.8429327
12182	7	117.8507216
5072	7	117.8508216
12449	7	117.8509216
9814	7	117.8510216
12406	7	118.2682393
12477	7	118.6854567
3694	7	118.6855567
11079	7	118.6856567
10590	7	118.6857567
2009	7	119.941663
10290	7	121.1975692
6170	7	121.1976692
2872	7	122.8664528
11438	7	123.9058318
4406	7	124.9584333
11232	7	127.0468244
10236	7	127.8804432
7232	7	127.8805432
2043	7	128.7144251
10469	7	129.5482481
11195	7	129.5483481
8874	7	129.5484481
9120	7	129.5485481
9396	7	129.5486481
10733	7	129.5487481
3195	7	129.5488481
4252	7	129.5489481
8668	7	129.5490481
2996	7	129.5491481
8694	7	129.5492481
10628	7	129.5493481
12461	7	129.5494481
11273	7	129.5495481
2645	7	129.5496481
4659	7	129.5497481
9898	7	132.888179
12299	7	132.888279
3137	7	133.7219311
4179	7	133.7220311
13401	7	133.7221311
1833	7	133.7222311
10955	7	133.7223311
8326	7	133.7224311
9796	7	134.1391512
3836	7	134.5558713
9838	7	134.5559713
8342	7	134.5560713
9847	7	134.5561713
9595	7	134.5562713
9527	7	134.5563713
6589	7	134.5564713
4249	7	134.5565713
11228	7	134.5566713
13668	7	134.5567713
12400	7	134.5568713
11961	7	134.5569713
13382	7	134.5570713
2432	7	134.5571713
8243	7	134.5572713
3556	7	134.5573713
8247	7	134.5574713
4504	7	134.5575713
10267	7	134.5576713
3217	8	0
2760	8	6.733747448
11735	8	8.440341367
11609	8	8.440612758
8119	8	8.440712758
5637	8	8.440812758
2086	8	8.440912758
12805	8	8.441012758
11793	8	8.441112758
10423	8	8.441212758
9190	8	8.441312758
13878	8	12.860147
9020	8	16.73250551
11989	8	21.1503301
3084	8	21.1504301
12588	8	21.1505301
2901	8	21.1506301
12091	8	21.1507301
11571	8	21.1508301
12409	8	23.9246651
5490	8	26.14732501
3924	8	26.70585193
6393	8	27.26437886
10298	8	27.26447886
10597	8	28.93418468
2392	8	28.93428468
10119	8	31.15694459
210	8	31.15704459
11458	8	31.15714459
13342	8	31.71567151
10935	8	32.27423374
2287	8	33.38939209
12060	8	33.38949209
10741	8	33.94805431
9137	8	34.50661654
4656	8	35.62184605
3842	8	35.62194605
6547	8	37.29182305
11015	8	37.29192305
11952	8	37.29202305
7384	8	39.51468308
9228	8	39.51478308
11674	8	39.51488308
7952	8	39.51498308
2550	8	39.51508308
3596	8	39.51518308
12282	8	39.51528308
12566	8	39.51538308
9132	8	39.51548308
12056	8	41.18273775
10398	8	41.18283775
12753	8	41.18293775
12598	8	42.01634826
2340	8	42.01644826
12190	8	42.01654826
4686	8	42.01664826
3140	8	42.01674826
12422	8	42.01684826
10747	8	42.01694826
12048	8	44.51903477
4534	8	49.53580215
10555	8	49.53590215
2787	8	49.53600215
10785	8	49.53610215
12055	8	49.53620215
8017	8	49.53630215
3725	8	49.53640215
8621	8	49.53650215
7643	8	49.53660215
8655	8	49.53670215
12308	8	49.53680215
10742	9	0
7608	9	2.267902678
378	9	5.875382407
7039	9	9.468240108
9687	9	10.36277276
8383	9	10.36287276
555	9	10.36297276
4040	9	10.36307276
4355	9	10.36317276
6234	9	10.36327276
1689	9	10.36337276
4527	9	28.42635857
2627	9	31.11602793
1962	9	33.80569728
3988	9	38.30541826
10604	9	40.99741978
5794	9	40.99751978
13221	9	42.93058488
8669	9	42.93068488
4842	9	42.93078488
11718	9	45.51888697
10901	9	46.80534285
7443	9	47.66496043
719	9	47.7713019
5223	9	47.7714019
530	9	47.7715019
3805	9	47.7716019
13558	9	47.7717019
12460	9	47.7718019
4632	9	47.7719019
399	9	47.7720019
13609	9	47.7721019
9923	9	47.7722019
686	9	47.7723019
5267	9	47.7724019
9219	9	47.7725019
1915	9	47.7726019
4826	9	47.7727019
5830	9	47.7728019
7269	9	48.32537051
9231	9	49.19457671
10098	9	55.46838482
5236	10	0
6682	10	10.81396389
9949	10	15.3021921
12905	10	16.19862709
2150	10	17.86616724
11916	10	18.69957774
1852	10	18.69967774
5964	10	22.12028467
4164	10	28.30433446
6824	10	33.24984335
575	10	37.36786221
13396	10	39.83499123
9322	10	40.65720281
1162	10	40.65730281
657	10	40.65740281
2771	10	45.60104363
11340	10	45.60114363
9765	10	45.60124363
7254	10	45.60134363
3109	10	45.60144363
3978	10	45.60154363
3946	10	46.42341078
13526	10	46.42351078
13689	10	46.42361078
1959	10	46.42371078
10654	10	46.43810521
7765	11	0
2178	11	1.00E-04
8323	11	2.00E-04
13680	11	3.00E-04
9422	11	4.00E-04
6985	11	5.00E-04
1000	11	6.00E-04
8305	11	7.00E-04
14176	11	8.00E-04
5394	11	0.834390129
7256	11	3.336656637
5616	11	3.336756637
2586	11	5.849775688
2354	11	5.849875688
6315	11	17.36111035
9592	11	18.11158698
2953	11	18.11168698
3047	11	23.29049878
5763	11	23.29059878
2393	11	23.29069878
8067	11	23.29079878
2613	11	25.15456452
168	11	37.39159214
10221	11	38.01437763
6853	11	39.25812786
10868	11	40.50187978
6434	11	40.50197978
1669	11	41.95647672
2194	11	41.95657672
11909	11	42.44330608
11305	11	42.44340608
11227	11	43.05202117
1735	11	44.86933037
510	11	45.35605973
10982	11	45.35615973
4201	11	45.35625973
5020	11	45.35635973
2892	11	45.35645973
7768	11	45.35655973
5555	11	45.35665973
6899	11	48.29129351
9978	11	48.29139351
11207	11	49.12528731
10479	11	52.46405745
11418	11	52.46415745
11680	11	54.96621147
4486	11	54.96631147
8103	12	0
19	12	6.66660131
1976	12	7.153311841
2474	12	7.609976369
8290	12	9.504611586
1716	12	21.65255961
2556	12	21.65529257
11519	12	21.65539257
8179	12	26.6723389
8416	12	28.33963124
4438	12	28.33973124
10844	12	28.33983124
6596	12	28.33993124
9297	12	28.34003124
7812	12	28.34013124
2948	12	28.34023124
5126	12	28.34033124
5601	12	28.34043124
11457	12	29.21774589
3896	12	35.854553
7552	12	36.29529809
12514	12	36.73604794
677	12	36.73614794
5026	12	36.73624794
7360	12	36.73634794
2920	12	36.73644794
11534	12	36.73654794
11763	12	36.73664794
13232	12	36.73674794
6248	12	36.73684794
4398	12	36.73694794
4590	12	37.57166734
9676	12	39.24026169
13031	12	39.24036169
12442	13	0
9056	13	1.00E-04
10005	13	2.00E-04
922	13	3.00E-04
9953	13	4.00E-04
4517	13	5.00E-04
12988	13	4.176514709
3350	13	4.176614709
5027	13	4.176714709
12641	13	9.193486912
2166	13	9.193586912
9956	13	16.01748782
2906	13	18.12402495
13451	13	19.50884779
9655	13	22.80568345
6601	14	0
3941	14	1.00E-04
10389	14	2.00E-04
2850	14	3.00E-04
9564	14	3.338584874
11701	14	8.355352261
2317	14	8.355452261
2785	14	9.475677628
1424	14	11.6070223
12274	14	11.6071223
3322	14	12.44569782
10329	14	12.44579782
9409	14	12.44589782
13923	14	14.19420056
9727	14	15.92510222
4888	14	21.94148077
12074	14	23.22666979
12465	14	30.54995025
13869	14	31.56697132
10199	14	32.58261551
4210	14	32.58271551
11602	14	32.58281551
8928	14	33.63020742
8058	14	36.26516943
8549	14	37.0989385
4065	14	37.0990385
5224	14	37.0991385
10144	14	37.0992385
3297	14	37.0993385
5209	14	37.0994385
7616	14	37.0995385
6218	14	37.51630369
4318	14	37.51640369
10202	14	38.35011377
2858	14	38.35021377
13588	14	39.60101995
12125	14	39.60111995
11787	14	39.60121995
2355	14	39.60131995
9984	14	39.60141995
10878	14	39.60151995
14036	14	39.60161995
92	14	39.60171995
3339	14	39.60181995
11399	14	39.60191995
12185	14	39.60201995
10038	14	39.60211995
10565	14	39.60221995
5379	14	39.60231995
8334	14	39.60241995
13779	14	39.60251995
1225	14	39.60261995
11184	14	39.60271995
10258	14	39.60281995
7829	14	39.60291995
12338	14	39.60301995
3025	14	39.60311995
2341	15	0
11754	15	1.00E-04
1884	15	2.00E-04
12166	15	2.50237251
7219	15	2.50247251
8426	15	3.335929123
9433	15	3.336029123
8908	15	3.336129123
2220	15	4.169813231
12040	15	5.003497338
8946	15	5.003597338
3838	15	5.837053952
4074	15	5.837153952
8036	15	5.837253952
13005	15	5.837353952
4988	16	0
8855	16	1.00E-04
12973	16	2.00E-04
9353	16	3.00E-04
6471	16	4.00E-04
11055	16	5.00E-04
4488	16	0.833911948
1895	16	0.834011948
4100	16	0.834111948
1390	16	0.834211948
12806	16	0.834311948
9758	16	0.834411948
14039	16	0.834511948
1068	16	2.501949514
7237	16	5.0042238
5100	16	5.837817051
5465	16	29.03749417
1034	16	31.53958332
7670	16	31.53968332
5172	16	31.53978332
3365	16	31.53988332
11171	16	31.53998332
6684	16	32.37339699
6017	16	34.04197075
10032	16	34.04207075
12173	16	42.45527297
12005	16	42.45537297
11605	16	42.45547297
4949	16	42.45557297
13574	16	42.45567297
13506	17a	0
6662	17a	14.09257046
5552	17a	16.59580872
8250	17a	17.43033476
1189	17a	17.43043476
13646	17a	18.26385157
1264	17a	18.26395157
8129	17a	18.26405157
12720	17a	18.26415157
2561	17a	18.26425157
11371	17a	18.26435157
1099	17a	18.26445157
10646	17a	18.26455157
5388	17a	18.26465157
11337	17a	25.82097804
11939	17a	25.82107804
8287	17a	26.65449143
3586	17a	26.65459143
12396	17a	26.65469143
9851	17a	26.65479143
4468	17a	26.65489143
10893	17a	27.48830825
1770	17b	0
3329	17b	5.909719452
1734	17b	8.412932607
6626	17b	13.43083531
12321	17b	13.43093531
10090	17b	13.43103531
10300	17b	13.43113531
11660	17b	13.4465586
2092	17b	13.44804544
4712	17b	13.4495306
5404	17b	13.45101541
4954	17b	13.45250023
5432	17b	13.45398504
2273	17b	13.45547003
9881	17b	13.45695519
11699	17b	13.45844034
6084	17b	13.45992533
2598	17b	13.46141014
3727	17b	13.46289496
6505	17b	13.46437977
7417	17b	13.46586476
4419	17b	13.46734974
6023	17b	13.4688349
10059	17b	13.47032006
5166	17b	13.47180522
11887	17b	13.4732902
11280	17b	13.47477536
9615	17b	13.47626087
4476	17b	13.4777462
11470	17b	13.4792598
9834	17b	13.48343309
4789	17b	13.85235859
9253	17b	15.51947172
7286	17b	17.18723579
7917	17b	17.18733579
8294	18	0
9497	18	1.00E-04
5343	18	2.00E-04
11823	18	3.00E-04
10580	18	0.833710507
8540	18	17.04275827
10408	18	17.88071118
3850	18	20.81076001
9403	18	20.8168301
2405	18	20.82283351
9186	18	22.16574382
8184	18	22.16584382
1899	18	22.16594382
3442	18	22.16604382
5551	18	22.58774694
10321	18	28.20006217
3859	18	53.8194095
1890	18	55.88341055
12256	18	55.88351055
2595	18	55.88361055
12027	18	67.77366166
1133	18	67.77376166
12510	18	67.77386166
9741	18	67.77396166
9964	18	67.77406166
3957	18	67.77416166
4207	18	67.77426166
13013	18	67.77436166
5845	18	68.23210841
10474	18	70.15993082
8445	18	76.87403919
3434	18	76.87413919
2431	18	76.87423919
12929	18	76.87433919
5280	18	76.87443919
8361	18	76.87453919
11386	18	76.87463919
6065	18	76.87473919
12044	18	76.87483919
13549	18	86.19172146
10922	19	0
12239	19	1.00E-04
2075	19	1.667384362
2915	19	2.500794869
1792	19	2.500894869
2104	19	2.500994869
10634	19	6.677347132
3373	19	6.677447132
9484	19	20.34103979
2962	19	20.34113979
8300	19	20.34123979
12123	19	21.1746503
2412	19	21.1747503
2660	19	22.00827856
4118	19	22.84180682
12112	19	27.01846556
2254	19	27.85218073
12438	19	27.85228073
12579	19	27.85238073
12433	19	27.85248073
1805	19	30.3545672
3178	19	31.18797771
9648	19	31.18807771
8174	19	31.18817771
8256	19	32.02158822
7203	19	32.85499872
5473	19	32.85509872
12475	19	32.85519872
11705	19	33.68860923
9097	19	34.52396995
8597	19	35.35933334
11234	19	35.35943334
11217	19	35.35953334
9525	19	35.35963334
1422	19	35.35973334
3286	19	35.36257591
3747	19	35.36284768
1173	19	35.36311744
3714	19	37.48966402
10024	19	37.48976402
7353	19	39.16842325
7808	19	39.16852325
8723	19	39.16862325
13407	19	39.16872325
2757	19	39.16882325
11430	19	39.16892325
7301	19	39.16902325
10359	19	39.16912325
7502	19	39.16922325
6193	19	39.16932325
9371	19	39.16942325
14244	19	39.16952325
1878	19	39.16962325
5680	19	39.16972325
13935	19	39.16982325
9973	19	39.16992325
10720	19	39.17002325
11645	19	39.17012325
2006	19	39.17022325
4701	19	39.17032325
569	19	39.17042325
222	19	39.17052325
6510	19	39.17062325
8577	19	39.17072325
5948	19	39.17082325
2164	19	39.17092325
8522	19	39.17102325
6568	19	39.17112325
8009	19	39.17122325
4390	19	39.17132325
13048	19	39.17142325
10961	19	39.17152325
11528	19	39.17162325
3133	19	40.06479287
8267	19	40.9579625
11174	20	0
1102	20	1.00E-04
10342	20	2.00E-04
11618	20	0.833610507
7977	20	0.833710507
11505	20	0.833810507
11722	20	0.833910507
8925	20	3.339241588
5921	20	5.009798459
6486	20	5.009898459
2596	20	5.009998459
9364	20	5.010098459
6019	20	5.010198459
1880	20	5.010298459
13182	20	5.010398459
2655	20	5.010498459
2805	20	5.010598459
11626	20	5.010698459
9130	20	5.010798459
10662	20	5.010898459
10925	20	5.010998459
11653	20	5.011098459
3455	20	5.011198459
4094	20	5.011298459
3021	20	5.011398459
12290	20	5.011498459
9522	20	5.011598459
2089	20	5.845001668
3043	20	5.845101668
5160	20	6.712928549
7646	20	8.86958972
9893	20	11.45297361
1363	20	11.87445272
3732	20	16.59871947
10926	20	22.23023708
2307	20	22.7092348
3744	20	22.7093348
9774	20	22.7094348
9121	20	23.18829591
10823	20	23.18839591
14076	20	23.18849591
3426	20	24.14431935
4137	20	25.5752586
9993	20	25.5753586
7238	20	25.5754586
4931	20	25.5755586
3777	20	25.5756586
4369	20	26.53148203
8191	20	27.01034315
10846	20	27.01044315
9856	20	27.01054315
12912	20	27.74016477
14093	20	28.46978695
661	20	28.46988695
13381	20	28.46998695
11277	20	28.47008695
630	20	43.15336454
10453	20	53.39793482
13969	20	59.21311614
6144	20	62.12096049
3938	20	62.12293138
4385	20	64.75128703
12098	20	64.75138703
9439	20	78.24898027
9962	20	79.17691941
10313	20	79.17701941
1942	20	79.17711941
5161	20	80.72299984
4044	20	83.81398098
5585	20	83.81408098
11014	20	83.81418098
14208	20	85.82481485
9831	20	87.83544871
4678	20	89.84579871
3424	20	89.84589871
12925	22	0
1312	22	1.00E-04
10510	22	2.00E-04
7486	22	3.00E-04
13369	22	4.00E-04
1856	22	5.00E-04
466	22	6.00E-04
11648	22	7.00E-04
9071	22	8.00E-04
10115	22	9.00E-04
8791	22	0.001
11089	22	0.417705496
11987	22	0.834410991
11099	22	0.834510991
12077	22	0.834610991
5744	22	0.834710991
5359	22	0.834810991
2316	22	0.834910991
2324	22	0.835010991
11550	22	0.835110991
14027	22	0.835210991
1214	22	0.835310991
8822	22	3.337267885
3393	22	3.337367885
3775	22	4.170896157
3122	22	5.004424416
6826	22	6.671708779
12862	22	7.505178167
1032	22	8.338747183
2783	22	8.338847183
1730	22	13.9220526
682	22	16.03418848
1297	22	16.03428848
10218	22	16.03438848
4305	22	16.03448848
11527	22	19.12192769
2051	22	20.97923994
3550	22	42.23810111
2828	22	44.10163223
2465	22	47.18944183
12888	22	52.11230891
6575	22	52.11240891
10753	22	52.11250891
4783	22	52.56036497
13530	22	55.60451382
4424	22	56.15565965
14183	22	80.64228304
8258	22	80.64238304
4206	22	80.64248304
3719	22	83.98295745
13755	22	84.81854843
10836	22	84.81864843
13385	22	84.81874843
4278	22	84.81884843
7989	22	84.81894843
13748	22	84.81904843
14074	22	84.81914843
4480	22	84.81924843
4544	22	84.81934843
12285	23	0
4235	23	1.00E-04
13915	23	2.00E-04
475	23	3.00E-04
4165	23	0.911890962
12762	23	1.989670402
5570	23	1.989770402
8799	23	1.989870402
8859	23	1.989970402
4499	23	1.990070402
6694	23	1.990170402
9089	23	1.990270402
12501	23	5.339922264
4973	23	5.340022264
6648	23	5.984950523
6281	23	10.385417
6066	23	15.52331081
10255	23	17.22840069
1131	23	17.22850069
324	23	17.22860069
4812	23	17.22870069
6372	23	18.69897692
3164	23	19.43464585
7802	23	19.75347352
5882	23	19.75357352
11069	23	20.17227587
12178	23	29.9309327
8886	23	29.9310327
9432	23	29.9311327
3755	23	29.9312327
10978	23	30.76445445
10946	23	30.76455445
13431	23	30.76465445
7856	23	31.5978762
13844	23	31.5979762
3240	23	31.5980762
12253	23	32.43129795
9061	23	35.7688041
7220	23	42.09403446
13873	23	42.09413446
9945	23	42.09423446
371	23	42.927645
6455	23	42.927745
2127	23	42.927845
848	23	47.10419726
8088	23	47.9377265
8788	23	49.6051297
5880	23	50.43854021
14020	23	52.10582457
6190	23	52.93923507
14105	23	54.606668
8596	23	54.606768
6146	23	55.6465296
6351	23	58.78122745
8052	23	59.61463796
7732	23	59.61473796
2810	23	107.9200206
