# Supplementary material for: A novel sex-determining QTL in Nile tilapia (Oreochromis niloticus)
Source: BMC Genomics. 2015 Mar 11;16(1):171. doi: 10.1186/s12864-015-1383-x (PMC4358704; doi:10.1186/s12864-015-1383-x)
Supplement: Additional file 3: Table S3. — Genetic map based on offspring from family 1. [file 12864_2015_1383_MOESM3_ESM.csv]

Linkage Group	No. of markers	No. of informative markers	Length (cM)
LG 1	56	32	66.1
LG 2a	14	11	30.3
LG 2b	24	10	8.2
LG 3	87	42	115.9
LG 4	38	28	74.1
LG 6	15	13	20.6
LG 7	22	11	13.0
LG 8a	23	16	33.8
LG 8b	5	3	2.1
LG 9	36	20	57.1
LG 10	39	25	85.8
LG 11	45	32	92.4
LG 13	13	9	28.8
LG 14	30	25	76.1
LG 16	22	13	24.7
LG 17	56	27	44.4
LG 18	30	18	22.5
LG 19	3	1	-
LG 20	34	25	67.8
LG 22a	23	19	43.0
LG 22b	14	8	15.5
LG 23	12	9	33.4
Total	641	397	950.1
