# Supplementary material for: A novel sex-determining QTL in Nile tilapia (Oreochromis niloticus)
Source: BMC Genomics. 2015 Mar 11;16(1):171. doi: 10.1186/s12864-015-1383-x (PMC4358704; doi:10.1186/s12864-015-1383-x)
Supplement: Additional file 4: Table S4. — Genetic map based on offspring of family 2. [file 12864_2015_1383_MOESM4_ESM.csv]

Linkage Group	No. of markers	No. of informative markers	Length (cM)
LG 1	9	8	18.8
LG 2	2	2	3.1
LG 3	10	10	52.0
LG 4	16	15	49.9
LG 6	4	4	8.2
LG 7	9	9	25.3
LG 8	12	8	7.9
LG 9	3	3	3.6
LG 10a	6	6	3.2
LG 10b	3	3	9.3
LG 11	8	5	10.8
LG 12	5	5	19.8
LG 13	4	4	17.8
LG 14	15	12	32.8
LG 16a	5	5	24.2
LG 16b	5	3	-
LG 17	13	13	53.7
LG 18	26	21	29.4
LG 19	9	8	42.4
LG 20	12	12	58.5
LG 15_22	2	2	9.9
