# Supplementary material for: A novel sex-determining QTL in Nile tilapia (Oreochromis niloticus)
Source: BMC Genomics. 2015 Mar 11;16(1):171. doi: 10.1186/s12864-015-1383-x (PMC4358704; doi:10.1186/s12864-015-1383-x)
Supplement: Additional file 5: Data S1. — Marker sequences. Details of SNP alleles and RAD-tag allele sequences of the markers. [file 12864_2015_1383_MOESM5_ESM.zip › 1413362594140224_add5.fasta]

>Oni3161 [1 SNP, alleles C/T, position 42, NC_022218.1:14509503]
CATGCACTTAGTTACTTTTCTCTTTGAGTTATTTTAGTTAGYCAATTAGGTCAGTTTTTTAAGTGGTAATTTTATAATTGCTGGGGCAAATTC

>Oni10909 [1 SNP, alleles A/G, position 34, NC_022199.1:815886]
CATGCTCAATCATCCAGGTAAGGAAATCCCRAAAAGTTGATTCTGTTCATCTGCACGTAGCGTTTTTAGCAGGAGAAAGGTTTTGTCACTCAT
